# Supplementary material for: AF8c, a Multi-Kinase Inhibitor Induces Apoptosis by Activating DR5/Nrf2 via ROS in Colorectal Cancer Cells
Source: Cancers (Basel). 2022 Jun 21;14(13):3043. doi: 10.3390/cancers14133043 (PMC9264837; doi:10.3390/cancers14133043)
Supplement: Supplementary file 1 [file cancers-14-03043-s001.zip]

Archive with 1 entries (1 files):
- cancers-1567970-supplementary.pdf
